# Supplementary material for: University Students as Change Agents for Health and Sustainability: A Pilot Study on the Effects of a Teaching Kitchen-Based Planetary Health Diet Curriculum
Source: Nutrients. 2024 Feb 13;16(4):521. doi: 10.3390/nu16040521 (PMC10892560; doi:10.3390/nu16040521)
Supplement: Supplementary file 1 [file nutrients-16-00521-s001.zip]

Archive with 1 entries (1 files):
- nutrients-2826801-supplementary.pdf
